# Supplementary material for: Molecular Epidemiology of Mitochondrial Cardiomyopathy: A Search Among Mitochondrial and Nuclear Genes
Source: Int J Mol Sci. 2021 May 27;22(11):5742. doi: 10.3390/ijms22115742 (PMC8197938; doi:10.3390/ijms22115742)
Supplement: Supplementary file 1 [file ijms-22-05742-s001.zip]

Archive with 1 entries (1 files):
- ijms-1167202-supplementary.pdf
